# Supplementary material for: Effects of a Gait Training Program on Spinal Cord Injury Patients: A Single-Group Prospective Cohort Study
Source: J Clin Med. 2023 Nov 21;12(23):7208. doi: 10.3390/jcm12237208 (PMC10707500; doi:10.3390/jcm12237208)
Supplement: Supplementary file 1 [file jcm-12-07208-s001.zip]

Archive with 7 entries (7 files):
- S_M_1_Physical rehabilitation program.pdf
- Video_S1_edited.mp4
- Video_S2_edited.mp4
- Video_S3_edited.mp4
- Video_S4_edited.mp4
- Video_S5_.mp4
- Video_S6_edited.mp4
